# Supplementary material for: The Low Energy Availability in Females Questionnaire (LEAF-Q) as a Useful Tool to Identify Female Triathletes at Risk for Menstrual Disorders Related to Low Energy Availability
Source: Nutrients. 2023 Jan 27;15(3):650. doi: 10.3390/nu15030650 (PMC9920150; doi:10.3390/nu15030650)
Supplement: Supplementary file 1 [file nutrients-15-00650-s001.zip]

Archive with 2 entries (2 files):
- nutrients-2168140 - The LEAF-Q Scoring key.pdf
- nutrients-2168140 - The LEAF-Questionnaire.pdf
